# Supplementary material for: SARS-CoV-2 Genetic Variants Identified in Selected Regions of Ethiopia Through Whole Genome Sequencing: Insights from the Fifth Wave of COVID-19
Source: Genes (Basel). 2025 Mar 18;16(3):351. doi: 10.3390/genes16030351 (PMC11942139; doi:10.3390/genes16030351)
Supplement: Supplementary file 1 [file genes-16-00351-s001.zip]

Archive with 1 entries (1 files):
- genes-3501442-supplementary.pdf
